# Supplementary material for: Continuing Cancer Therapy through the Pandemic While Protecting Our Patients: Results of the Implementation of Preventive Strategies in a Referral Oncology Unit
Source: Cancers (Basel). 2021 Feb 12;13(4):763. doi: 10.3390/cancers13040763 (PMC7918613; doi:10.3390/cancers13040763)
Supplement: Supplementary file 1 [file cancers-13-00763-s001.zip]

Archive with 1 entries (1 files):
- cancers-1078683-supplementary.xlsx
