# Supplementary material for: Continuing Cancer Therapy through the Pandemic While Protecting Our Patients: Results of the Implementation of Preventive Strategies in a Referral Oncology Unit
Source: Cancers (Basel). 2021 Feb 12;13(4):763. doi: 10.3390/cancers13040763 (PMC7918613; doi:10.3390/cancers13040763)
Supplement: Supplementary file 1 [file cancers-13-00763-s001.zip › cancers-1078683-supplementary.xlsx]

## Sheet: Supp Table 1
Supplemental Table 1. Protective measures implemented in the Oncology Unit
Protective measures	Health care professionals and patients should wear mask with the highest available protective filter and practice appropriate hand hygiene
	Health care professionals and patients must strictly follow social distancing requirements. During chemotherapy administration, patients will be positioned in chairs maintaining a safe distance from all other persons whenever possible.
	Visitors need to remain outside of the facility.
Informative measures	Alcohol-based hand sanitizers will be available in every room of the Oncology Department, and in all public areas.
	Signs will be provided at all entrances of the Department that clearly list the symptoms compatible with COVID-19, informing patients/ visitors with any of these symptoms not to enter the premises.
Administrative measures	Academic teaching and meetings will be conducted using video conferencing.
	Physicians, oncology nurses and study co-coordinators will be able to accommodate alternative shift schedules, in order to limit each individual’s exposure.
	In the wake of COVID-19, regular site monitoring visits will be carefully scheduled in order to avoid mass gatherings. Monitoring activities may also be conducted remotely by using digital means that can replace in-person interaction, such as video visits (WebEx, Zoom, etc.), document uploads to sharing tools, faxing / scanning / emailing and eSource solutions.

## Sheet: Supp Table 2
Supplemental Table 2. Specific anti-COVID treatment administered among hospitalized patients
Patient number	Age	Sex	Type of cancer	ICU admission	Specific COVID treatment received	Survival Status
1	74	M	Rectal cancer	No	Supportive therapy	Dead
2	70	F	Ovarian cancer	No	Azithormycin, Chloroquine	Alive
3	64	M	Waldenstrom macrglobulinemia	Yes	N/A	Alive
4	68	M	Multiple Myeloma	Yes	Convalescent plasma	Dead
6	80	M	Multiple Myeloma	No	Convalescent plasma	Alive
9	49	F	Multiple Myeloma	No	Azithromycin	Alive
10	57	F	Vulvar cancer	No	Anticoagulation, dexamethasone	Alive
11	75	M	Lung cancer	Yes	Anticoagulation, dexamehtasone	Dead
12	53	F	Cancer of Unknown Primary	No	Supportive therapy	Dead
15	72	F	Non-Hodgkin Lymphoma	No	N/A	Dead
21	58	M	Multiple Myeloma	No	Convalescent plasma	Alive
24	65	F	Multiple Myeloma	No	Convalescent plasma	Alive
N/A= data not available
